# Supplementary material for: Comparative transcriptomics of salinomycin molecular toxicity in chicken and turkey
Source: Sci Rep. 2025 Jul 1;15:21586. doi: 10.1038/s41598-025-08812-7 (PMC12216427; doi:10.1038/s41598-025-08812-7)
Supplement: Supplementary file 4 — Supplementary Material 4 [file 41598_2025_8812_MOESM4_ESM.xlsx]

## Sheet: Chicken_Heart
	Supplementary Table S4. The List of the most enriched and most significant pathways and the expression profiles of involved DE genes in the chicken heart.
	Chicken Heart
	Pathway	Gene Symbol	log2FC	Gene Name
	Platelet activation, signaling and aggregation	A2M	3.0103	alpha-2-macroglobulin
		AHSG	2.6634	alpha 2-HS glycoprotein
		ALB	2.4298	albumin
		APOH	2.3168	apolipoprotein H
		CD109	2.2917	CD109 molecule
		FGB	1.838	fibrinogen beta chain
		FGG	1.8321	fibrinogen gamma chain
		HRG	1.8189	histidine rich glycoprotein
		ITIH3	1.7628	inter-alpha-trypsin inhibitor heavy chain 3
		PLG	1.6202	plasminogen
		SPP2	1.4776	secreted phosphoprotein 2
	Transport of small molecules
		SLC5A12	6.4775	solute carrier family 5 member 12
		CLCA2	4.6422	chloride channel accessory 2
		SLC6A19	4.6051	solute carrier family 6 member 19
		SLC13A2	3.7563	solute carrier family 13 member 2
		APOC3	2.6164	apolipoprotein C3
		ALB	2.3168	albumin
		A2M	1.838	alpha-2-macroglobulin
		APOB	1.7897	apolipoprotein B
	Muscle contraction
		CACNG4	-2.9605	calcium voltage-gated channel auxiliary subunit gamma 4
		SCN8A	-1.03	sodium voltage-gated channel alpha subunit 8
	G alpha (i) signalling events
		RGS16	2.6222	regulator of G protein signaling 16
		APOC3	2.6164	apolipoprotein C3
		TTR	2.131	transthyretin
		APOB	1.7897	apolipoprotein B
		RBP2	1.7888	retinol binding protein 2
		RGS8	1.4873	regulator of G protein signaling 8
		RHO	1.2068	rhodopsin
		PDE4B	1.0351	phosphodiesterase 4B
	The citric acid (TCA) cycle and respiratory electron transport
		ATP8	7828-01-01	ATP synthase F0 subunit 8
		ND1	4113-01-01	NADH dehydrogenase, subunit 1 (complex I)
		COX2	1308	cytochrome c oxidase subunit II
		COX1	1295	cytochrome c oxidase subunit I
		CYTB	1971-01-01	cytochrome b
		ATP6	1.18	ATP synthase F0 subunit 6
	Differential gene expression analysis was performed to determine significantly changed genes between Sal-exposed and control groups in chicken heart. The cut-off values of DE genes were set as log2FC≥1 and p-value≤ 0.05 with FDR correction (p-adj). Enrichment analysis was performed by using Reactome database.

## Sheet: Chicken_Liver
	Supplementary Table S4. The List of the most enriched and most significant pathways and the expression profiles of involved DE genes in the chicken liver.
	Chicken Liver
	Pathway	Gene Symbol	log2FC	Gene Name
	Translation	MRPL33	-1.4512	mitochondrial ribosomal protein L33
		RPL22L1	-1.5131	ribosomal protein L22 like 1
		SEC11C	-1.0256	SEC11 homolog C, signal peptidase complex subunit
	Cell cycle, Mitotic
		NUP210	3.0119	nucleoporin 210
		LPIN1	2.5509	lipin 1
		STAG2	2.1216	stromal antigen 2
		RBL1	2.0418	RB transcriptional corepressor like 1
		NCAPG2	1.8498	non-SMC condensin II complex subunit G2
		ABL1	1.644	ABL proto-oncogene 1, non-receptor tyrosine kinase
		CDKN1A	1.6241	cyclin dependent kinase inhibitor 1A
		LIN54	1.5975	lin-54 DREAM MuvB core complex component
		NEK6	1.5148	NIMA related kinase 6
		CDC45	1.514	cell division cycle 45
		NEK2	1.4899	NIMA related kinase 2
		MASTL	1.489	microtubule associated serine/threonine kinase like
		TAOK1	1.3883	TAO kinase 1
		KNTC1	1.3638	kinetochore associated 1
		BORA	1.3583	bora, aurora kinase A activator
		PPP2R2D	1.3488	protein phosphatase 2 regulatory subunit Bdelta
		NDC80	1.3211	NDC80, kinetochore complex component
		HSP90AB1	1.3109	heat shock protein 90 alpha family class B member 1
		ERCC6L	1.3033	ERCC excision repair 6 like, spindle assembly checkpoint helicase
		RCC2	1.1621	regulator of chromosome condensation 2
		WEE1	1.1559	WEE1 G2 checkpoint kinase
		PSME4	1.089	proteasome activator subunit 4
		XPO1	1.0849	exportin 1
		RAD21	1.0742	RAD21 cohesin complex component
		HAUS3	1.0703	HAUS augmin like complex subunit 3
		CENPI	1.0583	centromere protein I
		HSP90AA1	1.0528	heat shock protein 90 alpha family class A member 1
		NUP153	1.0464	nucleoporin 153
		CKAP5	1.0066	cytoskeleton associated protein 5
	Extracellular matrix organization
		DDR1	-2.6442	discoidin domain receptor tyrosine kinase 1
		MMP14	-2.1486	matrix metallopeptidase 14
		MMP7	-2.0867	matrix metallopeptidase 7
		VCAN	-1.7527	versican
		ITGA2B	-1.5676	integrin subunit alpha 2b
		VTN	-1.4184	vitronectin
		COL1A1	-1.3819	collagen type I alpha 1 chain
		NCAM1	-1.3684	neural cell adhesion molecule 1
		COL7A1	-1.3589	collagen type VII alpha 1 chain
		CTSG	-1.3299	cathepsin G
		SPP1	-1.2863	secreted phosphoprotein 1
		ITGB3	-1.1672	integrin subunit beta 3
		LOXL3	-1.1578	lysyl oxidase like 3
		FGG	-1.1445	fibrinogen gamma chain
		EMILIN1	-1.1382	elastin microfibril interfacer 1
		LAMB2	-1.0705	laminin subunit beta 2
		P3H1	-1.0364	prolyl 3-hydroxylase 1
	Differential gene expression analysis was performed to determine significantly changed genes between Sal-exposed and control groups in chicken liver. The cut-off values of DE genes were set as log2FC≥1 and p-value≤ 0.05 with FDR correction (p-adj). Enrichment analysis was performed by using Reactome database.
