# Supplementary material for: Comparative transcriptomics of salinomycin molecular toxicity in chicken and turkey
Source: Sci Rep. 2025 Jul 1;15:21586. doi: 10.1038/s41598-025-08812-7 (PMC12216427; doi:10.1038/s41598-025-08812-7)
Supplement: Supplementary file 5 — Supplementary Material 5 [file 41598_2025_8812_MOESM5_ESM.xlsx]

## Sheet: Turkey_Heart
	Supplementary Table S5. The List of the most enriched and most significant pathways and the expression profiles of involved DE genes in the turkey heart.
	Turkey Heart
	Pathway	Gene Symbol	log2FC	Gene Name
	Innate Immune System	LCN2	1.5596	lipocalin 2
		VTN	1.5536	vitronectin
		JUN	1.2909	Jun proto-oncogene, AP-1 transcription factor subunit
		PSMC3	1.1602	proteasome 26S subunit, ATPase 3
		HEBP2	1.1158	heme binding protein 2
		HMOX2	1.0057	heme oxygenase 2
	Cell cycle, Mitotic
		CENPF	-3.6541	centromere protein F
		KIF18A	-3.419	kinesin family member 18A
		MCM10	-3.2427	minichromosome maintenance 10 replication initiation factor
		DNA2	-3.1578	DNA replication helicase/nuclease 2
		KIF20A	-2.997	kinesin family member 20A
		TOP2A	-2.8931	DNA topoisomerase II alpha
		CENPL	-2.7922	centromere protein L
		FOXM1	-2.7567	forkhead box M1
		HMMR	-2.6819	hyaluronan mediated motility receptor
		CENPJ	-2.6808	centromere protein J
		CEP290	-2.5502	centrosomal protein 290
		ERCC6L	-2.5059	ERCC excision repair 6 like, spindle assembly checkpoint helicase
		CDK1	-2.5019	cyclin dependent kinase 1
		KIF2A	-2.4503	kinesin family member 2A
		KNL1	-2.4243	kinetochore scaffold 1
		KNTC1	-2.3521	kinetochore associated 1
		GTSE1	-2.2895	G2 and S-phase expressed 1
		MASTL	-2.2708	microtubule associated serine/threonine kinase like
		NCAPD3	-2.2582	non-SMC condensin II complex subunit D3
		PLK1	-2.1968	polo like kinase 1
		CEP250	-2.1738	centrosomal protein 250
		CNTRL	-2.166	centriolin
		ESPL1	-2.0386	extra spindle pole bodies like 1, separase
		BUB1	-2.0245	BUB1 mitotic checkpoint serine/threonine kinase
		INCENP	-1.9765	inner centromere protein
		CEP135	-1.8826	centrosomal protein 135
		NUF2	-1.867	NDC80 kinetochore complex component NUF2
		TPX2	-1.8618	TPX2, microtubule nucleation factor
		BUB1B	-1.857	BUB1 mitotic checkpoint serine/threonine kinase B
		UBC	-1.8231	ubiquitin C
		CDT1	-1.8093	chromatin licensing and DNA replication factor 1
		NEK2	-1.7974	NIMA related kinase 2
		KIF23	-1.71	kinesin family member 23
		SMC4	-1.7083	structural maintenance of chromosomes 4
		CDC45	-1.646	cell division cycle 45
		SPC25	-1.6406	SPC25, NDC80 kinetochore complex component
		PLK4	-1.6253	polo like kinase 4
		HAUS1	-1.5856	HAUS augmin like complex subunit 1
		HAUS4	-1.5582	HAUS augmin like complex subunit 4
	Differential gene expression analysis was performed to determine significantly changed genes between Sal-exposed and control groups in turkey heart. The cut-off values of DE genes were set as log2FC≥1 and p-value≤ 0.05 with FDR correction (p-adj). Enrichment analysis was performed by using Reactome database.

## Sheet: Turkey_Liver
	Supplementary Table S5. The List of the most enriched and most significant pathways and the expression profiles of involved DE genes in the turkey liver.
	Turkey Liver
	Pathway	Gene Symbol	log2FC	Gene Name
	Extracellular matrix organization	COL4A6	5.6211	collagen type IV alpha 6 chain
		ITGA7	5.1155	integrin subunit alpha 7
		VWF	4.8992	von Willebrand factor
		SDC3	4.8811	syndecan 3
		VCAN	4.8331	versican
		NTN4	3.7111	netrin 4
		FBLN5	3.0401	fibulin 5
		ITGA1	2.9572	integrin subunit alpha 1
		ADAMTS14	2.812	ADAM metallopeptidase with thrombospondin type 1 motif 14
		LAMA5	2.7735	laminin subunit alpha 5
		THBS1	2.5499	thrombospondin 1
		KDR	2.3026	kinase insert domain receptor
		PXDN	2.2988	peroxidasin
		COL12A1	2.1932	collagen type XII alpha 1 chain
		ITGAV	1.9407	integrin subunit alpha V
		COL4A1	1.7314	collagen type IV alpha 1 chain
		COL14A1	1.7229	collagen type XIV alpha 1 chain
		EFEMP1	1.7129	EGF containing fibulin extracellular matrix protein 1
		NID1	1.5332	nidogen 1
		SDC1	1.508	syndecan 1
		CD44	1.4386	CD44 molecule (Indian blood group)
		DMD	1.4047	dystrophin
		LRP4	1.3976	LDL receptor related protein 4
		COL4A2	1.3704	collagen type IV alpha 2 chain
	rRNA processing in the nucleus and cytosol
		RPL22L1	-1.8452	ribosomal protein L22 like 1
		MPHOSPH6	-1.5424	M-phase phosphoprotein 6
		RPP40	-1.4952	ribonuclease P/MRP subunit p40
		RPL38	-1.22	ribosomal protein L38
	Translation
		RPL22L1	-1.8452	ribosomal protein L22 like 1
		GADD45GIP1	-1.7184	GADD45G interacting protein 1
		MRPL35	-1.4441	mitochondrial ribosomal protein L35
		MRPS18C	-1.3594	mitochondrial ribosomal protein S18C
		MRPL41	-1.3064	mitochondrial ribosomal protein L41
		MRPS9	-1.2241	mitochondrial ribosomal protein S9
		RPL38	-1.22	ribosomal protein L38
		MRPL58	-1.1233	mitochondrial ribosomal protein L58
		SPCS3	-1.1	signal peptidase complex subunit 3
		OXA1L	-1.096	OXA1L, mitochondrial inner membrane protein
		PPA1	-1.0951	pyrophosphatase (inorganic) 1
		MRPS10	-1.0852	mitochondrial ribosomal protein S10
		AURKAIP1	-1.0572	aurora kinase A interacting protein 1
		MRPL47	-1.0496	mitochondrial ribosomal protein L47
		MRPL15	-1.0474	mitochondrial ribosomal protein L15
		MRPL12	-1.0469	mitochondrial ribosomal protein L12
		MRPS6	-1.0345	mitochondrial ribosomal protein S6
		SEC11C	-1.0297	SEC11 homolog C, signal peptidase complex subunit
	Differential gene expression analysis was performed to determine significantly changed genes between Sal-exposed and control groups in turkey liver. The cut-off values of DE genes were set as log2FC≥1 and p-value≤ 0.05 with FDR correction (p-adj). Enrichment analysis was performed by using Reactome database.
